# Supplementary material for: Identification of MicroRNAs in Meloidogyne incognita Using Deep Sequencing
Source: PLoS One. 2015 Aug 4;10(8):e0133491. doi: 10.1371/journal.pone.0133491 (PMC4524723; doi:10.1371/journal.pone.0133491)
Supplement: S1 Table — (XLSX) [file pone.0133491.s001.xlsx]

## Sheet: Sheet1
ID	Name	Number of reads, Total	Number of reads, Mature	Number of reads, Loop	Number of reads, Star	Mature sequences	Pre-miRNA sequences	Pre-miRNA Structure	Pre-miRNA location
MiV1ctg20_13228	miR-71-1	3508791	3489388	3	19400	ugaaagacauggguaguugaga	ugaaagacauggguaguugagacguguugauauaauuucgguauuugguuaaaaagaauuuucuucuuuuagccauccgaauuauacucaaauuuaaaaacgacgugucaucuacucuguuuuucggc	(((((((((.((((((.(((.((((((((((((((((.(((....(((((((((.(((.....)))))))))))).)))))))))).))).........)).)))).))).)))))))))))))))..	MiV1ctg20:43299..43447:+
MiV1ctg221_15396	miR-71-2	3509273	3489388	3	19882	ugaaagacauggguaguugaga	ugaaagacauggguaguugagacguguugauauaauuucgguauuugguuaaaaagaauuuucuucuuuuagccauccgaauuauacucaaauuuaaaaacgacgugucaucuacucuguuuuucggc	(((((((((.((((((.(((.((((((((((((((((.(((....(((((((((.(((.....)))))))))))).)))))))))).))).........)).)))).))).)))))))))))))))..	MiV1ctg221:69441..69593:-
MiV1ctg1924_12558	miR-100b	2870170	2870101	11	58	aacccguagauccgaacuagucu	aacccguagauccgaacuagucucucguguccguccuuggcaaguccaaaacggugcgcauuuggguagacuggcucggcguuucggg	..((((.((((((((.((((((((((((((((((..((((.....)))).)))).))))....))).))))))).)))).))))))))	MiV1ctg1924:3627..3774:+
MiV1ctg2706_19454	miR-124	1639990	1639977	13	0	uaaggcacgcggugaaug	uucaccagugacuuuggugugcaacagcuuugacuauagcuggcauaauacgcgacuaaggcacgcggugaaug	((((((.(((.(((((((((((..(((((........)))))))))........))))))))))..))))))..	MiV1ctg2706:1543..1690:-
MiV1ctg1024_905	miR-1-1	880855	880854	0	1	uggaauguaaagaaguau	gugcuucuuugcaucgccauauucagagucauucaugcucuaaauaaguuuuauggaauguaaagaaguau	((((((((((((((..(((((((.(((((.......))))).)).......))))).))))))))))))))	MiV1ctg1024:11907..12056:+
MiV1ctg109_2063	miR-1-2	880855	880854	0	1	uggaauguaaagaaguau	gugcuucuuugcaucgccauauucagagucauucaugcucuaaauaaguuuuauggaauguaaagaaguau	((((((((((((((..(((((((.(((((.......))))).)).......))))).))))))))))))))	MiV1ctg109:31297..31447:+
MiV1ctg76_37204	miR-1-3	880855	880854	0	1	uggaauguaaagaaguau	gugcuucuuugcaucgccauauucagagucauucaugcucuaaauaaguuuuauggaauguaaagaaguau	((((((((((((((..(((((((.(((((.......))))).)).......))))).))))))))))))))	MiV1ctg76:115518..115665:-
MiV1ctg108_16042	miR-72	495076	495031	0	45	aggcaagauguuggcauugcuga	agccaugcuacauugggccaug aggcaagauguuggcauugcugaauuuguguaauuaaaaaaaaucuuuuauuuacacuuuuaaauguaucagccaugcuacauugggccaug	.(((...........))).......(((..(((((.(((((.(((((((((((((((.(((((......))))).))))))....))))...))))).))))))))))..)))...	MiV1ctg108:16042..16134:-
MiV1ctg10_511	miR-92-1	313992	313210	0	782	uauugcacucguuucggccu	aggcugaagcguuuuggaauauucugcgccaauuuaaaaaacagagcaauauugcacucguuucggccu	(((((((((((...((.(((((..(((..................)))))))).))..)))))))))))	MiV1ctg10:14451..14599:+
MiV1ctg230_16018	miR-92-2	313992	313210	0	782	uauugcacucguuucggccu	aggcugaagcguuuuggaauauucugcgccaauuuaaaaaacagagcaauauugcacucguuucggccu	(((((((((((...((.(((((..(((..................)))))))).))..)))))))))))	MiV1ctg230:12461..12610:-
MiV1ctg27_19374	NOVEL-1-1	222214	222055	0	159	ugagaucaguccagauucgu	ccggaucugacuguuaucugcauguuuaucauaauaauuaauuucaugagaucaguccagauucgu	.((((((((((((..((((.((((....................)))))))))))).)))))))).	MiV1ctg27:99308..99455:-
MiV1ctg60_32758	NOVEL-1-2	222214	222055	0	159	ugagaucaguccagauucgu	ccggaucugacuguuaucugcauguuuaucauaauaauuaauuucaugagaucaguccagauucgu	.((((((((((((..((((.((((....................)))))))))))).)))))))).	MiV1ctg60:74118..74267:-
MiV1ctg340_23348	miR-252	65440	65196	0	244	cuaaguaguagugccgcauuuaa	cuaaguaguagugccgcauuuaacggaaauaauuagguuuaagugcagacugcugcuuaagc	.(((((((((((...(((((((((............)).)))))))..)))))))))))...	MiV1ctg340:6187..6335:+
MiV1ctg20_13229	miR-2a-1	57464	57375	0	89	uaucacagccugcuuuagcgua	cgccuaaagcugaccagugauuuguuaucgcguauuuuuuaugcgugaaauuuguuaaauucauaucacagccugcuuuagcgua	(((.((((((......(((((.((...((((((((.....)))))))).............)).))))).....)))))))))..	MiV1ctg20:43487..43636:+
MiV1ctg221_15394	miR-2a-2	57465	57375	1	89	uaucacagccugcuuuagcgua	cgccuaaagcugaccagugauuuguuaucgcguauuuguuacgugaaauuuguuaaauucauaucacagccugcuuuagcgua	(((.((((((......(((((.((...(((((((.....))))))).............)).))))).....)))))))))..	MiV1ctg221:69271..69422:-
MiV1ctg422_26365	NOVEL-2-1	47891	47877	0	14	aagcugcccaauugaaugacu	aguccuucuuugugcugcuuggcuuuuuuuaaaaauuauauguccaagcugcccaauugaaugacu	((((.(((.(((.((.((((((.....................)))))).)).)))..))).))))	MiV1ctg422:3354..3503:+
MiV1ctg86_40095	NOVEL-2-2	47891	47877	0	14	aagcugcccaauugaaugacu	aguccuucuuugugcugcuuggcuuuuuuuaaaaauuauauauguccaagcugcccaauugaaugacu	((((.(((.(((.((.((((((.......(((...))).......)))))).)).)))..))).))))	MiV1ctg86:15075..15222:+
MiV1ctg1199_3623	miR-87	42921	42872	10	39	gugagcaaaguuucaggugugc	cgccugggacuucgucucaaccuuuguuuaauauaaggucuaggugagcaaaguuucaggugugc	((((((((((((...((((.(((...((((...))))....)))))))..))))))))))))...	MiV1ctg1199:14363..14510:+
MiV1ctg370_24336	NOVEL-3-1	40977	40970	0	7	ggggcuguaacucagugguagag	ggggcuguaacucagugguagagugcucgcuucgcaugcgagaagucgcgaguucaauccucgcugg	((((.((.(((((.((((.......(((((.......)))))...)))))))))))..)))).....	MiV1ctg370:8711..8860:+
MiV1ctg501_29720	NOVEL-3-2	40977	40970	0	7	ggggcuguaacucagugguagag	ggggcuguaacucagugguagagugcucgcuucgcaugcgagaagucgcgaguucaauccucgcugg	((((.((.(((((.((((.......(((((.......)))))...)))))))))))..)))).....	MiV1ctg501:20656..20805:+
MiV1ctg33_22664	miR-100a-1	29099	28784	15	300	uacccguagauccgaacuaguc	uacccguagauccgaacuagucucucguguccguccuuggcaaguccacagaacgggccgcauauuuggguagacuggaucggcguuucggg	..((((.((((((((.((((((((((((((((((.(((((.....))).)).))))).)))......))).))))))).)))).))))))))	MiV1ctg33:185507..185655:+
MiV1ctg88_40534	miR-100a-2	29099	28784	15	300	uacccguagauccgaacuaguc	uacccguagauccgaacuagucucucguguccguccuugguaaguccacagaacgggccgcauauuuggguagacuggaucggcguuucggg	..((((.((((((((.((((((((((((((((((.(((((.....))).)).))))).)))......))).))))))).)))).))))))))	MiV1ctg88:121281..121432:+
MiV1ctg644_34204	miR-2b	25443	25154	0	289	uaucacaguucgauauggcc	agccuuaucaacugcgauuacauuguaauuaaagauuguaucacaguucgauauggcc	.(((.(((((((((.(((.(((..............)))))).))))).)))).))).	MiV1ctg644:18803..18952:-
MiV1ctg602_32841	NOVEL-4	21748	21697	39	12	cuacccaguugcaucuacuugacc	ggagcaacuggguuaucgcgcuaauucucucucuaucuccauaaacuacccaguugcaucuacuugacc	(((((((((((((..................................)))))))))).)))........	MiV1ctg602:5338..5489:+
MiV1ctg20_13309	miR-50	20548	20539	0	9	ugauaugucuuguauucuug	ugauaugucuuguauucuugggucugcguuuaacgcuaaaaaauauaaaaauuugaagaggaacccauuaugcauggcauauccga	.((((((((.(((((...(((((((((((...)))).......................)).)))))..))))).))))))))...	MiV1ctg20:68213..68361:-
MiV1ctg86_40114	miR-184	17913	17866	0	47	uggacggaagucugauaaggag	gcuuaucaucuuccgggcccguuuucaaaucugugaauuuuaugacagauaaaagucaacgacuggacggaagucugauaaggag	.(((((((.((((((..((((((.....((((((..........)))))).......))))...)).))))))..)))))))...	MiV1ctg86:5185..5336:-
MiV1ctg338_23133	NOVEL-5	17302	17254	0	48	uuuggacaagaauguaauuugg	caaauuacauuccuguccaaaucaauuuugccggccgaauuauauuuggacaagaauguaauuugg	((((((((((((.(((((((((....((((.....))))....))))))))).)))))))))))).	MiV1ctg338:27773..27924:+
MiV1ctg809_38831	miR-81	16016	15488	261	267	ugagaucauaccagaucac	ggggucuggcuugguucucaucuaguauauacuuagaaaacugaugagaucauaccagaucac	..(((((((..((((.((((((.(((.............)))))))))))))..)))))))..	MiV1ctg809:3919..4067:+
MiV1ctg48_28705	NOVEL-6-1	13282	12724	0	558	acaguuaucggcacugccu	uggcaguguuuuuagcugguugagauuuaauucaggcauauuaaaauaauuauaaaaaauaugccaaaaguuacaacaguuaucggcacugccu	.(((((((((..((((((.(((.(((((......((((((((...............))))))))..))))).)))))))))..))))))))).	MiV1ctg48:157864..158012:+
MiV1ctg98_42437	NOVEL-6-2	13282	12724	0	558	acaguuaucggcacugccu	uggcaguguuuuuagcugguugagauuuaauucaggcauauuaaaauaauuauaaaaaauaugccaacaguuacaacaguuaucggcacugccu	.(((((((((..((((((.(((.....(((((..((((((((...............))))))))...))))))))))))))..))))))))).	MiV1ctg98:110183..110330:+
MiV1ctg644_34206	miR-279	9923	9908	0	15	ugacuagauccacacucaucu	augggugugccucuccagucguguuuuuggccuagugccacuauuuggcucaugacuagauccacacucaucu	(((((((((..(((..(((((((.....((((.((((....)))).))))))))))))))..)))))))))..	MiV1ctg644:18938..19088:-
MiV1ctg100_556	miR-86-1	13183	9234	0	3949	uaagugaauaucuugccacaagcu	uaagugaauaucuugccacaagcuauuaaaaauagaauaucuugugcaggauucgcuua	(((((((..(((((((.(((((.((((........)))).)))))))))))))))))))	MiV1ctg100:53545..53698:+
MiV1ctg21_14072	miR-86-2	13183	9234	0	3949	uaagugaauaucuugccacaagcu	uaagugaauaucuugccacaagcuauuaaaaauagaauaucuugugcaggauucgcuua	(((((((..(((((((.(((((.((((........)))).)))))))))))))))))))	MiV1ctg21:145407..145559:+
MiV1ctg516_30111	NOVEL-7-1	9214	9214	0	0	ucaaaaauuccguugcgu	gcugcagauuuuuugggagagaaaagggguuauucccccucuuuuucuuuagacucucaaaaauuccguugcgu	((.((.((.((((((((((((((((((((......)))))...))))).....)))))))))).)).)).))..	MiV1ctg516:36139..36286:+
MiV1ctg82_39071	NOVEL-7-2	9215	9214	1	0	ucaaaaauuccguugcgu	gcugcagauuuuuugggagagaaaagggguaacuccccucuuuuucuuuagacucucaaaaauuccguugcgu	((.((.((.((((((((((((((((((((.....)))))...))))).....)))))))))).)).)).))..	MiV1ctg82:120856..121004:+
MiV1ctg559_31635	NOVEL-8	6565	6433	0	132	ucugggauuuuuuauguuggua	ucugggauuuuuuauguugguagagucacauguacuuuuaacuauaaccucccaacauuuuaaucucagcgc	.((((((((....(((((((.((.((....((((........)))))))).)))))))...))))))))...	MiV1ctg559:38493..38644:-
MiV1ctg268_19194	miR-137-1	9662	6368	0	3294	agguauucuccguggugaugaca	agguauucuccguggugaugacauuuucgcugucuuaacagaagcgaauaauuaaaagauuuguuauugcucgagagaauacu	.(((((((((((.((((((((((..((((((.(((....))))))))).............)))))))))))).)))))))))	MiV1ctg268:23898..24050:+
MiV1ctg342_23404	miR-137-2	9662	6368	0	3294	agguauucuccguggugaugaca	agguauucuccguggugaugacauuuuugcugucuuuacagaagcgaauaauuaaaagauuuguuauugcucgagagaauacu	.(((((((((((.((((((((((..((((((.(((....))))))))).............)))))))))))).)))))))))	MiV1ctg342:11468..11618:+
MiV1ctg116_3099	miR-59-1	6103	6103	0	0	acgaaucguuugcacaucgguguu	acgaaucguuugcacaucgguguuuuuauguuaucgcaaaacaucgauaugcagguucgccc	.((((((...((((.((((((((((...(((....))))))))))))).))))))))))...	MiV1ctg116:112431..112582:-
MiV1ctg74_36618	miR-59-2	6103	6103	0	0	acgaaucguuugcacaucgguguu	acgaaucguuugcacaucgguguuuuuauguuaucgcaaaacaucgauaugcagguucgccc	.((((((...((((.((((((((((...(((....))))))))))))).))))))))))...	MiV1ctg74:26331..26478:+
MiV1ctg1678_10286	miR-79-1	5746	5635	0	111	auaaagcuagauuaccagag	cuuuggucauuuagcuguaugaauccguugauuugaucauaaagcuagauuaccagag	(((((((.((((((((.((((((((....)))....))))).)))))))).)))))))	MiV1ctg1678:3093..3241:-
MiV1ctg20_13223	miR-79-2	5746	5635	0	111	auaaagcuagauuaccagag	cuuuggucauuuagcuguaugaauccguugauuugaucauaaagcuagauuaccagag	(((((((.((((((((.((((((((....)))....))))).)))))))).)))))))	MiV1ctg20:33912..34059:+
MiV1ctg221_15400	miR-79-3	5746	5635	0	111	auaaagcuagauuaccagag	cuuuggucauuuagcuguaugaauccguugauuugaucauaaagcuagauuaccagag	(((((((.((((((((.((((((((....)))....))))).)))))))).)))))))	MiV1ctg221:79743..79891:-
MiV1ctg16_9652	miR-67-1	5373	5292	0	81	ucacaacccccuagaguucgcua	cgacucuguugguuguagguguuuuuaaaaauaaucaucacaacccccuagaguucgcua	((((((((..((((((.((((.((........)).))))))))))...))))).)))...	MiV1ctg16:78479..78631:-
MiV1ctg66_34635	miR-67-2	5373	5292	0	81	ucacaacccccuagaguucgcua	cgacucuguugguuguagguguuuuuugaaaaaauuaaucaucacaacccccuagaguucgcua	((((((((..((((((.((((((..((.....))..)).))))))))))...))))).)))...	MiV1ctg66:55062..55210:+
MiV1ctg533_30865	NOVEL-9	4976	4972	0	4	uauaucugaaauguuggugu	uauaucugaaauguugguguggcaaaucguucaaguuuaaauuuaauuuaaaaaaacuuguucgauuuuaauaaaauuaagugccagaccacauuuuugguauaccc	((((((.(((((((.(((.((((((((((..(((((((...............)))))))..)))))..............))))).)))))))))).))))))...	MiV1ctg533:3186..3335:-
MiV1ctg1691_10374	miR-239	4603	4576	0	27	uuuguacuagccaaaaugucugca	uuuguacuagccaaaaugucugcaauccauuaaauggaaaguuaaagaugcagauuuuggucaaguacaaag	((((((((.((((((..(((((((.(((((...)))))..........)))))))))))))..)))))))).	MiV1ctg1691:107..254:+
MiV1ctg172_10831	NOVEL-10-1	2316	2316	0	0	aacuuacggacauauuuuu	aacuuacggacauauuuuugcgggaggauggagagguauagaguccgcaaaaucuguccgcaagucgc	.((((.((((((...(((((((((...(((......)))....)))))))))..)))))).))))...	MiV1ctg172:64010..64158:-
MiV1ctg384_24852	NOVEL-10-2	2316	2316	0	0	aacuuacggacauauuuuu	aacuuacggacauauuuuugcgggaggauggagagguauagaguccgcaaaaucuguccgcaagucgc	.((((.((((((...(((((((((...(((......)))....)))))))))..)))))).))))...	MiV1ctg384:44290..44437:+
MiV1ctg1143_2889	NOVEL-11	2876	2158	0	718	uugcacauguuuaggcccauc	uggggacuuuacauugugcagcguuaauauuuuugguguacuuuuugacaucaucguugcacauguuuaggcccauc	..(((.((..((((.((((((((..........((((((........)))))).))))))))))))..)).)))...	MiV1ctg1143:4294..4441:+
MiV1ctg1143_2887	NOVEL-12	1826	1825	1	0	ugacuagacaaacaacuaguga	acuggguguuuaguccaguccaccuuuaaaugcaauuucacuuuguuggugacuagacaaacaacuaguga	(((((.(((((.(((.((((.(((..((((((......)).))))..))))))).)))))))).)))))..	MiV1ctg1143:4126..4273:+
MiV1ctg284_20380	NOVEL-13-1	2302	1746	2	554	aaguggagaaaugaauaucacu	aaguggagaaaugaauaucacuguuuaacccauuuuuaaaaauguggaaaauaagucaagugagauucuuuuucuccauuugc	(((((((((((.((((.((((((((((.(((((((....))))).))....)))).)).)))).))))..)))))))))))..	MiV1ctg284:32236..32386:+
MiV1ctg39_25048	NOVEL-13-2	2305	1746	0	559	aaguggagaaaugaauaucacu	aaguggagaaaugaauaucacuguuuaacccauauuuuaaauauggaaaauaaagccuagugagauucuuuuucuccauuugc	(((((((((((.((((.((((((((((..(((((((...)))))))....))))...)))))).))))..)))))))))))..	MiV1ctg39:79060..79209:+
MiV1ctg1143_2891	NOVEL-14	2310	1551	0	759	uacccgaucgaacuuugcgauacc	uacccgaucgaacuuugcgauacccuguguguguccuuucuaggcacaucacuauaaauggugguaucacaguuccgucugguacc	((((.(((.((((..((.(((((((((((((((.(((....))))))).))).......)).)))))).)))))).))).))))..	MiV1ctg1143:4448..4595:+
MiV1ctg149_8269	NOVEL-15-1	1747	1414	0	333	aacggaacucgagauggggaaga	uacccuguagucccgagccguuugagacuauaaaacguuguuugaaaccaaacggaacucgagauggggaaga	..((((...(((.(((((((((((((((...........)))).....)))))))..)))).)))))))....	MiV1ctg149:41812..41959:+
MiV1ctg90_41036	NOVEL-15-2	1747	1414	0	333	aacggaacucgagauggggaaga	uacccuguagucccgagccguuugagagagacguuacuuaaaacguuguuugaaaccaaacggaacucgagauggggaaga	..((((...(((.(((((((((((..(((((((((......)))))).))).....)))))))..)))).)))))))....	MiV1ctg90:42191..42342:-
MiV1ctg398_25355	NOVEL-16-1	1068	1068	0	0	auaauaauucaaucauuucu	aaaugauugaauuauuauuucaugacauucaaauaauaauucaaucauuucu	((((((((((((((((((((..........))))))))))))))))))))..	MiV1ctg398:5204..5352:+
MiV1ctg398_25394	NOVEL-16-2	1068	1068	0	0	auaauaauucaaucauuucu	aaaugauugaauuauuauuuuauguaugacauucaaauaauaauucaaucauuucu	((((((((((((((((((((.((((...))))..))))))))))))))))))))..	MiV1ctg398:21680..21831:-
MiV1ctg398_25367	NOVEL-16-3	998	998	0	0	auaauaauucaaucauuucu	aaaugauugaauuauuauuugaaugucauacauaaaauaauaauucaaucauuucu	((((((((((((((((((((..((((...)))).))))))))))))))))))))..	MiV1ctg398:21630..21779:+
MiV1ctg398_25380	NOVEL-16-4	998	998	0	0	auaauaauucaaucauuucu	aaaugauugaauuauuauuugaaugucaugaaauaauaauucaaucauuucu	((((((((((((((((((((..........))))))))))))))))))))..	MiV1ctg398:5259..5408:-
MiV1ctg80_38601	NOVEL-17-1	746	711	0	35	uuuagaagagcuguuauuugca	caaauaacagcucuucuaaauaugaaauuaauucuauuuagaagagcuguuauuugca	((((((((((((((((((((((.(((.....)))))))))))))))))))))))))..	MiV1ctg80:65886..66034:+
MiV1ctg80_38618	NOVEL-17-2	746	711	0	35	uuuagaagagcuguuauuugca	caaauaacagcucuucuaaauagaauuaauuucauauuuagaagagcuguuauuugca	(((((((((((((((((((((((((.....))).))))))))))))))))))))))..	MiV1ctg80:65937..66088:-
MiV1ctg932_41682	miR-36	700	698	2	0	ucaccgggaauuuauucaug	ugaauaauucuucgguuaccgugaauuuuuuuuucaaaauaugucggucaccgggaauuuauucaug	(((((((((((.((((.((((...(((((......)))))....)))).)))))))).)))))))..	MiV1ctg932:21129..21278:-
MiV1ctg422_26380	NOVEL-18-1	519	519	0	0	caagcugcucaguugaaagg	cuucaaugugcugcuuuuggcuauuuuaaaaauuauauugcgucaagcugcucaguugaaagg	.((((((..((.((((...((..................))...)))).))...))))))...	MiV1ctg422:2712..2863:-
MiV1ctg86_40117	NOVEL-18-2	519	519	0	0	caagcugcucaguugaaagg	caagcugcucaguugaaaggcugacuuuuggguguuguuugaaacgcgagacauugauauuuuuucauguuucuugauucagagaggauuuguuuaucaacagggacggggag	....((((((.(((((.((((........((((.((.((((((.((.(((((((.((.......))))))))).)).)))))).)).)))))))).))))).))).)))....	MiV1ctg86:14348..14497:-
MiV1ctg86_40118	NOVEL-18-3	519	519	0	0	caagcugcucaguugaaagg	cuucaaugugcugcuuuuggcuauuuaaaaaauuauauuaugucaagcugcucaguugaaagg	.((((((..((.(((..((((....................))))))).))...))))))...	MiV1ctg86:14438..14587:-
MiV1ctg157_9331	NOVEL-19	511	511	0	0	ugcggacauguggaggacgag	cguccuccacaugucugcagaaagucauuugcggacauguggaggacgag	(((((((((((((((((((((......)))))))))))))))))))))..	MiV1ctg157:90734..90884:+
MiV1ctg335_22917	NOVEL-20	615	497	0	118	uaaaugcaccuaucugguaug	cauuccagaugugccauuuacaugacuauuucguuuaaagaauucuuguaaaugcaccuaucugguaug	(((.((((((((((.(((((((.((....(((.......))).)).)))))))))))..)))))).)))	MiV1ctg335:18025..18172:+
MiV1ctg526_30439	NOVEL-21	359	354	0	5	ugcucgcuuaaucuacugaacuaa	ugcucgcuuaaucuacugaacuaauuaaauaacuugaaaguucggucuacaaagugag	..(((((((.....((((((((..((((.....)))).)))))))).....)))))))	MiV1ctg526:5899..6052:-
MiV1ctg250_17554	NOVEL-22-1	353	350	0	3	ugggcaagagagggaacaauca	ugggcaagagagggaacaaucaguaaaaacugaaaaaggacaauuggagaugauugucccucucuugcccaa	(((((((((((((((.((((((.....((.((........)).)).....))))))))))))))))))))).	MiV1ctg250:2682..2832:+
MiV1ctg250_17558	NOVEL-22-2	353	350	0	3	ugggcaagagagggaacaauca	ugggcaagagagggaacaaucaguaaaaacugaaaaaggacaauuggagaugauugucccucucuugcccaa	(((((((((((((((.((((((.....((.((........)).)).....))))))))))))))))))))).	MiV1ctg250:12380..12529:+
MiV1ctg8_38533	NOVEL-22-3	353	350	0	3	ugggcaagagagggaacaauca	ugggcaagagagggaacaaucaguuuuuacugaaaaaggacaauuggagaugauugucccucucuugcccaa	(((((((((((((((.((((((.((((((.((........))..))))))))))))))))))))))))))).	MiV1ctg8:56179..56327:-
MiV1ctg544_31217	NOVEL-23-1	310	310	0	0	aagacuaaaauaauuuccu	aagacuaaaauaauuuccugaaaauacuuuuuauuauuuucuuccggaaauuauauugucugaa	.((((.((.(((((((((.(((((((........)))))))....))))))))).))))))...	MiV1ctg544:8109..8257:-
MiV1ctg544_31218	NOVEL-23-2	310	310	0	0	aagacuaaaauaauuuccu	uuaauuauuuuuuauuuuaaaaaauugcugacuuucuaauuauuuuuuuguuuuagagauucugaccauuaacuuuuaaagacuaaaauaauuuccu	..(((((((((...((((((((...((..((.(((((((.............))))))).))....)).....))))))))...)))))))))....	MiV1ctg544:8199..8347:-
MiV1ctg1373_6707	NOVEL-24	379	299	0	80	agccguaggagacgucguuagg	aggcgucgucuccggcgguuucgaguuaacaguaaaagcugaagccguaggagacgucguuagg	..(((.(((((((.((((((((.((((.........)))))))))))).))))))).)))....	MiV1ctg1373:4103..4250:+
MiV1ctg2057_13853	NOVEL-25	265	265	0	0	uaccaugugccccaaauc	uuugaugcacacguguuaacuauaaaaauuagacauuaauuguuaccaugugccccaaauc	.........((((((.((((.....................)))).)))))).........	MiV1ctg2057:882..1029:+
MiV1ctg139_6951	NOVEL-26	262	259	1	2	uggcucaaaguuggacaauuuau	uggcucaaaguuggacaauuuauauguuaaucgaaagagcucguugauaaauuguccauuuuugaaccaau	(((.((((((.(((((((((((((((....((....))...)))..)))))))))))).)))))).)))..	MiV1ctg139:46779..46931:-
MiV1ctg30_21476	NOVEL-27-1	230	229	0	1	auagagacugugcuucaauuag	aagcacaugugcuucuauuuuucgauccucucguagggugugcuccuauuagaggugugcuucaaauagagacugugcuucaauuag	(((((((.((.((.((((((..((..(((((.((((((.....)))))).)))))..))....))))))))))))))))).......	MiV1ctg30:72293..72444:-
MiV1ctg70_35809	NOVEL-27-2	229	229	0	0	auagagacugugcuucaauuag	aauugaagccuuuauuuuucuauccucucguagggugugccucuauuugagacuaugcuuuaaauagagacugugcuucaauuag	(((((((((((((((((...(((..((((((((((.....))))))..))))..)))....)))))))).....)))))))))..	MiV1ctg70:52668..52818:+
MiV1ctg1924_12560	let-7	246	223	22	1	ugagguaguagguuguauaguu	ugagguaguagguuguauaguuaaagaacaguaucagucggaguaacuaacgcagccugcucacuc	.(((..((((((((((.((((((..((..........))....))))))..))))))))))..)))	MiV1ctg1924:4072..4220:+
MiV1ctg419_26238	NOVEL-28	221	221	0	0	uucgacaaaguuaugacauaaagu	uucgacaaaguuaugacauaaaguauaccuaugggaguacuguaggagucggcgacuuauggcauaacuuugucaaaac	...((((((((((((.(((((.((...(((((((.....))))))).....))...))))).)))))))))))).....	MiV1ctg419:45512..45664:+
MiV1ctg475_28599	NOVEL-29	274	193	0	81	aagcuucccaguggcagagu	aagcuucccaguggcagagucgguagugucuccgccuuuaggcuaggagucaccggaucgacuccgccacugggaaguuaauu	.((((((((((((((.((((((((.(((.(((((((....)))..)))).)))...)))))))).))))))))))))))....	MiV1ctg475:53465..53614:-
MiV1ctg2865_20461	NOVEL-30	210	189	0	21	aaaugccccucugaaaucucaac	ugagauuucuaaugagcauuguacgccgcuagugagacagaaauuguuuuauguaaaaugccccucugaaaucucaac	(((((((((......(((((.(((.......((((((((.....))))))))))).)))))......)))))))))..	MiV1ctg2865:1881..2028:+
MiV1ctg2491_17390	NOVEL-31	188	188	0	0	uugcaacucagacaggccuuaa	uugcaacucagacaggccuuaacccauucaauggguuuggacuucauuaaguugcaaaagu	((((((((.....(((((..(((((((...))))))).)).))).....))))))))....	MiV1ctg2491:1030..1181:+
MiV1ctg94_41788	NOVEL-32	264	180	0	84	aacgcggacagacacggccagu	ugaccgugucuguccguguuuugauggcucuucaggcaaaacgcggacagacacggccagu	((.((((((((((((((((((((.(((....)))..)))))))))))))))))))).))..	MiV1ctg94:50315..50466:-
MiV1ctg1318_6079	NOVEL-33	306	168	0	138	acuguauuucucguacaaaauc	acuguauuucucguacaaaaucuuagaaauagucgcuuuuguauacgaaaugac	....((((((..((((((((.....((.....))..))))))))..))))))..	MiV1ctg1318:260..409:-
MiV1ctg17_10426	NOVEL-34	142	142	0	0	caucaaaaaacagucauuugcuu	caucaaaaaacagucauuugcuucuucuaaauaaguuuaaugacuaccuguuugaugau	(((((((....(((((((.((((.........))))..))))))).....)))))))..	MiV1ctg17:252165..252313:+
MiV1ctg671_34840	NOVEL-35	133	133	0	0	uagcacauucacggagaguuuuc	uagcacauucacggagaguuuuccuuguuuauuuugccugggaaaucucauaauguuugugcaaa	..(((((..((..((((.((((((..((.......))..))))))))))....))..)))))...	MiV1ctg671:7437..7588:+
MiV1ctg188_12145	NOVEL-36	125	125	0	0	aagacuaaaauaauuucc	aagacuaaaauaauuuccggaaaauacauuuuauuauauucuuccggaaauuauauugucugaa	.((((.((.(((((((((((((((((..........)))).))))))))))))).))))))...	MiV1ctg188:73141..73288:-
MiV1ctg72_36176	miR-242	121	121	0	0	uugcguaggcaucuugucag	uugcguaggcaucuugucagcgaccucauuaaccuuuauuuuaaaaagucgcgacuucuuccuacgcagaa	(((((((((......(((.(((((....((((........))))...)))))))).....)))))))))..	MiV1ctg72:113629..113776:+
MiV1ctg418_26216	NOVEL-37	114	114	0	0	agaauuuguacugaacaaguuu	agaauuuguacugaacaaguuuuaauuuauaaaagguuaacuugaauuuuacaaauucuga	((((((((((.....(((((..((((((.....))))))))))).....))))))))))..	MiV1ctg418:51905..52055:+
MiV1ctg173_10994	NOVEL-38	110	108	0	2	agaaauuuaaaaaugucuagu	agaaauuuaaaaaugucuaguuuugucuuuuuugguaaacuugauauuuuuaaauuuuuca	(((((((((((((((((.(((((..((......)).))))).)))))))))))))))))..	MiV1ctg173:89478..89626:+
MiV1ctg27_19375	NOVEL-39	115	99	0	16	augcuaugaugagauuuaag	augcuaugaugagauuuaagccucuuggucuguguuauugacgauagauugauaauaaauguggcacugagcaug	.(((((((..(((........)))((((((((((((...))).))))))))).......))))))).........	MiV1ctg27:99794..99943:-
MiV1ctg33_22638	NOVEL-40	123	67	0	56	aaggcgucccggauucgacaauu	cugucaaaucugggacguucuuguaugguucgauucagcuugucgaggugcucgacaauacuaaggcgucccggauucgacaauu	.((((.((((((((((((.(((((((.((.(((..((.(((...))).)).))))).)))).))))))))))))))).))))...	MiV1ctg33:24404..24554:+
MiV1ctg2865_20459	miR-240	60	60	0	0	cacuggccuuucaaaccu	guuugcugugucaguaugccguauauacccuuauuuaaauuuaagggagaucuguccacacuggccuuucaaaccu	(((((....((((((.((.........((((((........)))))).........)).))))))....)))))..	MiV1ctg2865:1740..1887:+
MiV1ctg1282_5469	NOVEL-41	55	55	0	0	aaggcgucccggauucgacaauu	uugucgaauucgggaacuugguaugggucgauucaguucucucgaacgcaucgaacuauaccaaggcgucccggauucgacaauu	(((((((((((((((.((((((((((.(((((...((((....))))..))))).))))))))))...)))))))))))))))..	MiV1ctg1282:10904..11054:+
MiV1ctg1640_10071	NOVEL-42	54	54	0	0	ugagaucaguccaguuuc	ugagaucaguccaguuucccagucaacaugccaaggaaaagaacugggaaaugggauuuaucucaaa	((((((.(((((.(((((((((((................)).))))))))).))))).))))))..	MiV1ctg1640:9370..9517:-
MiV1ctg240_16892	NOVEL-43-1	37	29	0	8	uaauaucaaccauaaauuugua	uaauaucaaccauaaauuuguaugaguaaaauucgccauagaaauuuuuguugauauuaac	((((((((((...((((((.((((.((.......)))))).))))))..))))))))))..	MiV1ctg240:13507..13656:+
MiV1ctg734_36557	NOVEL-43-2	37	29	0	8	uaauaucaaccauaaauuugua	uaauaucaaccauaaauuuguaugaguaaaauucgccauagaaauuuuuguugauauuaac	((((((((((...((((((.((((.((.......)))))).))))))..))))))))))..	MiV1ctg734:33275..33428:-
MiV1ctg1094_2132	NOVEL-44	26	25	0	1	aguauuaauagacuuuccg	aguauuaauagacuuuccggaaguauuaauuuauaauauuuaauaaauuuuccggaaagcuuauuaauauuu	(((((((((((.(((((((((((((((((..........))))))...))))))))))).))))))))))).	MiV1ctg1094:451..598:+
MiV1ctg2201_15356	miR-76	15	12	0	3	uucguuguuucugaaaccugaa	ucggguuuuaaagcagcgaauauuuaaauauuuaaauuauggcuauucguuguuucugaaaccugaa	((((((((((((((((((((((.((((((......))).))).)))))))))))).)))))))))).	MiV1ctg2201:3791..3942:-
MiV1ctg2913_20997	miR-790	14	9	0	5	acgguuugacaaaguuau	acgguuugacaaaguuaugacauuguuuagaccuaccuaugucauaucuuugucaaaucaagu	..((((((((((((.((((((((.((........))..)))))))).))))))))))))....	MiV1ctg2913:0..84:-
